# Supplementary material for: Single-stage total knee arthroplasty revision with extensor mechanism allograft: surgical technique
Source: SICOT J. 2026 May 12;12:26. doi: 10.1051/sicotj/2026014 (PMC13171016; doi:10.1051/sicotj/2026014)
Supplement: Supplementary file 1 — Video 1. Complete case surgery. Video 2. Preparation of tibial socket for allograft. Video 3. Knee testing after fixation of the allograft. Video 4. Native apparal suture on allograft in tension. Video 5. Walking outcome at six months. [file sicotj-12-26-s1.zip]

Archive with 6 entries (5 files):
- sicotj260001-1-olm/
- sicotj260001-1-olm/video1_sicot.mpg
- sicotj260001-1-olm/video2_sicot.mpg
- sicotj260001-1-olm/video3_sicot.mpg
- sicotj260001-1-olm/video4_sicot.mpg
- sicotj260001-1-olm/video5_sicot.mpg
